# Supplementary material for: Synthesis of an All-sp2‑Hybridized Spheriphane C48H30
Source: Org Lett. 2026 Jun 8;28(24):7918–22. doi: 10.1021/acs.orglett.6c02209 (PMC13288921; doi:10.1021/acs.orglett.6c02209)
Supplement: Supplementary file 1 [file ol6c02209_si_001.xyz]

72
	Energy: -874475.9826392
C         -1.36643       -0.35041        2.80858
C          1.34363        0.34334        2.81478
C         -0.37448       -1.33529        2.81478
C         -0.96915        0.99195        2.81478
C          0.37975        1.35857        2.80858
C          0.98669       -1.00816        2.80858
H         -0.67618       -2.37968        2.79285
H         -1.72277        1.77542        2.79285
H          2.39895        0.60425        2.79285
C          1.76564        2.69951        0.37920
C          1.47545        1.71419       -2.22314
C          0.71188        3.13111       -0.43263
C          2.67329        1.77266       -0.14645
C          2.54896        1.26860       -1.44372
C          0.54601        2.63798       -1.73338
H         -0.00000        3.85502       -0.04014
H          3.49598        1.42777        0.47701
H          1.34911        1.33034       -3.23343
C          1.45503       -2.87884        0.37920
C          0.74681       -2.13488       -2.22314
C          2.35568       -2.18207       -0.43263
C          0.19852       -3.20146       -0.14645
C         -0.17584       -2.84177       -1.44372
C          2.01155       -1.79185       -1.73338
H          3.33855       -1.92751       -0.04014
H         -0.51150       -3.74149        0.47701
H          0.47756       -1.83353       -3.23343
C         -3.22066        0.17933        0.37920
C         -2.22226        0.42068       -2.22314
C         -2.87181        1.42881       -0.14645
C         -3.06757       -0.94905       -0.43263
C         -2.55756       -0.84613       -1.73338
C         -2.37312        1.57316       -1.44372
H         -2.98448        2.31372        0.47701
H         -3.33855       -1.92751       -0.04014
H         -1.82666        0.50319       -3.23343
C         -2.01593        2.95038       -1.97221
C         -0.61100        3.08504       -2.60793
C         -2.36622       -2.07166       -2.60793
C         -1.54714       -3.22103       -1.97221
C          3.56306        0.27066       -1.97221
C          2.97722       -1.01337       -2.60793
H         -2.12501       -3.66728       -1.15403
H         -1.44709       -4.01180       -2.73014
H         -1.89028       -1.76256       -3.54614
H         -3.34493       -2.48438       -2.89291
H          2.47157       -0.75575       -3.54614
H          3.82400       -1.65461       -2.89291
H          4.23846       -0.00668       -1.15403
H          4.19787        0.75269       -2.73014
H         -0.58129        2.51831       -3.54614
H         -0.47907        4.13898       -2.89291
H         -2.11345        3.67396       -1.15403
H         -2.75078        3.25912       -2.73014
C         -2.82984       -0.75419        2.76194
H         -3.27107       -0.68771        3.76774
H         -2.88636       -1.81343        2.48280
C         -3.72952        0.06766        1.80409
H         -3.86805        1.07668        2.20994
H         -4.72562       -0.39634        1.81165
C          2.06807       -2.07362        2.76194
H          3.01366       -1.59295        2.48280
H          2.23111       -2.48898        3.76774
C          1.80617       -3.26369        1.80409
H          2.70605       -3.89433        1.81165
H          1.00160       -3.88817        2.20994
C          0.76178        2.82781        2.76194
H          1.03996        3.17669        3.76774
H         -0.12730        3.40638        2.48280
C          1.92336        3.19603        1.80409
H          2.01957        4.29068        1.81165
H          2.86645        2.81149        2.20994
