# Supplementary material for: Synthesis of an All-sp2‑Hybridized Spheriphane C48H30
Source: Org Lett. 2026 Jun 8;28(24):7918–22. doi: 10.1021/acs.orglett.6c02209 (PMC13288921; doi:10.1021/acs.orglett.6c02209)
Supplement: Supplementary file 2 [file ol6c02209_si_002.xyz]

84
	Energy: -1161424.4163564
C          0.03578        1.40823       -2.00967
C         -0.03524       -1.39174       -2.01093
C          1.22290        0.66535       -2.01093
C         -1.18766        0.72639       -2.01093
C         -1.23745       -0.67313       -2.00967
C          1.20168       -0.73510       -2.00967
H          2.17649        1.18547       -2.03150
H         -2.11489        1.29216       -2.03150
H         -0.06159       -2.47763       -2.03150
C          0.08289        2.90404       -2.09662
C          0.22226        5.69965       -2.39399
C          0.24373        3.49231       -3.36072
C         -0.00734        3.73822       -0.96126
C          0.06704        5.12904       -1.13172
C          0.31119        4.87594       -3.51567
H          0.31608        2.84552       -4.23117
H          0.00000        5.76542       -0.25319
H          0.43360        5.30585       -4.50637
H          0.27426        6.78022       -2.49882
C         -2.55641       -1.38024       -2.09662
C         -5.04718       -2.65734       -2.39399
C         -3.14629       -1.53508       -3.36072
C         -3.23372       -1.87547       -0.96126
C         -4.47540       -2.50646       -1.13172
C         -4.37828       -2.16848       -3.51567
H         -2.62233       -1.14903       -4.23117
H         -4.99300       -2.88271       -0.25319
H         -4.81180       -2.27742       -4.50637
H         -6.00898       -3.15259       -2.49882
C          2.47353       -1.52380       -2.09662
C          4.82491       -3.04231       -2.39399
C          2.90256       -1.95723       -3.36072
C          3.24106       -1.86275       -0.96126
C          4.40836       -2.62258       -1.13172
C          4.06710       -2.70747       -3.51567
H          2.30625       -1.69649       -4.23117
H          4.99300       -2.88271       -0.25319
H          4.37820       -3.02843       -4.50637
H          5.73471       -3.62763       -2.49882
C         -2.68605       -1.72815        0.42444
C         -1.71695       -1.46987        3.02803
C         -3.12110       -0.68162        1.24239
C         -1.75961       -2.64741        0.93472
C         -1.26891       -2.53687        2.23849
C         -2.63253       -0.53042        2.54669
H         -3.84058        0.03018        0.84556
H         -1.42074       -3.46427        0.30216
H         -1.33912       -1.35952        4.04253
C          2.83965       -1.46211        0.42444
C          2.13142       -0.75199        3.02803
C          2.15085       -2.36214        1.24239
C          3.17253       -0.20017        0.93472
C          2.83145        0.16953        2.23849
C          1.77562       -2.01463        2.54669
H          1.89415       -3.34113        0.84556
H          3.71052        0.50174        0.30216
H          1.84694       -0.47996        4.04253
C         -0.15360        3.19026        0.42444
C         -0.41447        2.22186        3.02803
C         -1.41291        2.84757        0.93472
C          0.97025        3.04376        1.24239
C          0.85691        2.54505        2.54669
C         -1.56254        2.36734        2.23849
H         -2.28978        2.96253        0.30216
H          1.94643        3.31095        0.84556
H         -0.50781        1.83947        4.04253
C         -2.94081        2.02592        2.77417
C         -3.07721        0.62629        3.42136
C          2.08099        2.35180        3.42136
C          3.22490        1.53386        2.77417
C         -0.28409       -3.55977        2.77417
C          0.99622       -2.97809        3.42136
H          3.67019        2.11567        1.95868
H          4.01848        1.42156        3.52716
H          1.77346        1.87231        4.35829
H          2.49529        3.32907        3.70835
H          0.73474       -2.47202        4.35829
H          1.63542       -3.82552        3.70835
H         -0.00287       -4.23631        1.95868
H         -0.77814       -4.19089        3.52716
H         -2.50820        0.59971        4.35829
H         -4.13070        0.49645        3.70835
H         -3.66732        2.12064        1.95868
H         -3.24035        2.76933        3.52716
