# Supplementary material for: Synthesis of an All-sp2‑Hybridized Spheriphane C48H30
Source: Org Lett. 2026 Jun 8;28(24):7918–22. doi: 10.1021/acs.orglett.6c02209 (PMC13288921; doi:10.1021/acs.orglett.6c02209)
Supplement: Supplementary file 3 [file ol6c02209_si_003.xyz]

78
	Energy: -1159102.5992491
C         -0.00011        1.40846       -1.94936
C          0.00011       -1.39246       -1.94958
C          1.20585        0.69632       -1.94958
C         -1.20596        0.69613       -1.94958
C         -1.21971       -0.70432       -1.94936
C          1.21982       -0.70414       -1.94936
H          2.14653        1.23953       -1.97134
H         -2.14673        1.23919       -1.97134
H          0.00020       -2.47872       -1.97134
C         -0.00019        2.90456       -2.04539
C         -0.00010        5.70136       -2.36208
C         -0.00014        3.49018       -3.32084
C         -0.00019        3.74190       -0.90965
C         -0.00014        5.13353       -1.08911
C         -0.00011        4.87438       -3.48492
H         -0.00012        2.84114       -4.19258
H         -0.00013        5.77257       -0.20999
H         -0.00008        5.30239       -4.48393
H         -0.00006        6.78238       -2.47438
C         -2.51533       -1.45245       -2.04539
C         -4.93748       -2.85077       -2.36208
C         -3.02251       -1.74521       -3.32084
C         -3.24048       -1.87111       -0.90965
C         -4.44570       -2.56689       -1.08911
C         -4.22128       -2.43728       -3.48492
H         -2.46044       -1.42067       -4.19258
H         -4.99913       -2.88640       -0.20999
H         -4.59196       -2.65126       -4.48393
H         -5.87369       -3.39124       -2.47438
C          2.51552       -1.45212       -2.04539
C          4.93757       -2.85060       -2.36208
C          3.02265       -1.74497       -3.32084
C          3.24067       -1.87078       -0.90965
C          4.44584       -2.56665       -1.08911
C          4.22139       -2.43710       -3.48492
H          2.46055       -1.42047       -4.19258
H          4.99926       -2.88617       -0.20999
H          4.59204       -2.65113       -4.48393
H          5.87374       -3.39114       -2.47438
C         -2.76893       -1.59887        0.48529
C         -1.94216       -1.12142        3.11666
C         -3.16340       -0.43408        1.15403
C         -1.95787       -2.52307        1.15429
C         -1.53156       -2.29258        2.46822
C         -2.75083       -0.18016        2.46801
H         -3.79475        0.28760        0.64317
H         -1.64879       -3.43086        0.64363
H         -1.61632       -0.93325        4.13582
C          2.76912       -1.59853        0.48529
C          1.94226       -1.12125        3.11666
C          1.95763       -2.52254        1.15403
C          3.16398       -0.43403        1.15429
C          2.75121       -0.18008        2.46822
C          1.53144       -2.29221        2.46801
H          1.64831       -3.43015        0.64317
H          3.79560        0.28754        0.64363
H          1.61637       -0.93315        4.13582
C         -0.00019        3.19739        0.48529
C         -0.00010        2.24267        3.11666
C         -1.20611        2.95710        1.15429
C          1.20577        2.95663        1.15403
C          1.21939        2.47237        2.46801
C         -1.21965        2.47266        2.46822
H         -2.14682        3.14332        0.64363
H          2.14644        3.14255        0.64317
H         -0.00006        1.86640        4.13582
C         -2.51153        2.22277        3.17061
C         -3.18070        1.06340        3.17047
H         -2.93601        3.06156        3.72497
H         -4.11941        1.01133        3.72470
C          2.51128        2.22286        3.17047
C          3.18074        1.06366        3.17061
H          2.93554        3.06185        3.72470
H          4.11940        1.01188        3.72497
C         -0.66921       -3.28643        3.17061
C          0.66941       -3.28627        3.17047
H         -1.18338       -4.07344        3.72497
H          1.18387       -4.07318        3.72470
